# Supplementary material for: Actin-regulated Siglec-1 nanoclustering influences HIV-1 capture and virus-containing compartment formation in dendritic cells
Source: eLife. 2023 Mar 20;12:e78836. doi: 10.7554/eLife.78836 (PMC10065798; doi:10.7554/eLife.78836)
Supplement: Figure 1—figure supplement 1—source data 1. [file elife-78836-fig1-figsupp1-data1.zip]

Archive with 5 entries (4 files):
- Fig1-figsup1e-source.pdf
- __MACOSX/
- __MACOSX/._Fig1-figsup1e-source.pdf
- Siglec1_singlechains_2_pub.tif
- __MACOSX/._Siglec1_singlechains_2_pub.tif
