# Supplementary material for: Actin-regulated Siglec-1 nanoclustering influences HIV-1 capture and virus-containing compartment formation in dendritic cells
Source: eLife. 2023 Mar 20;12:e78836. doi: 10.7554/eLife.78836 (PMC10065798; doi:10.7554/eLife.78836)
Supplement: Figure 5—figure supplement 1—source data 1. [file elife-78836-fig5-figsupp1-data1.zip › Figure 5-figure supplement 1-source data 1/Figure 5-figure supplement 1-source data 1.xlsx]

## Sheet: Figure S1A
		iDC (R coloc siglec and VLP)
	Time after VLP addition	cell 1	cell 2	cell 3	cell 4	cell 5	cell 6	cell 7	cell 8	cell 9	cell 10	cell 12	average	SD
	5min	-0.3658	-0.0119	0.0977	-0.3521	0.3101	0.086	0.0778	-0.0497	-0.0101	0.1365		-0.00815	0.210191
	30min	0.1092	0.4628	0.251	0.1843	0.3617	-0.0911	0.1677	0.3002	0.3467	0.1837		0.22762	0.155021
	60min	0.4231	0.3651	0.4765	0.2861	0.1039	0.0711	0.4569	0.1897	0.4528	0.0003	0.28255	0.28255	0.169851
		mDC (R coloc siglec and VLP)
	Time after VLP addition	cell 1	cell 2	cell 3	cell 4	cell 5	cell 6	cell 7	cell 8	cell 9	cell 10	cell 12	average	SD
	5min	0.2417	-0.0502	0.1304	0.4079	-0.0969	0.1848	0.2144	0.1585	0.134			0.147178	0.150814
	30min	0.2818	0.4527	0.1572	0.4898	0.3311	0.2538	0.3104	0.5662	0.3942	0.2773		0.35145	0.123403
	60min	0.653	0.1147	0.5329	0.6235	0.4683	0.1418	0.5969	0.7527	0.6486	0.6197	0.51521	0.51521	0.20612
	Table Analyzed (Two way ANOVA)
	Two-way ANOVA	Ordinary
	Alpha	0.05
	Source of Variation	% of total variation	P value	P value summary	Significant?
	Interaction	1.006	0.578	ns	No
	Time	34.26	<0,0001	****	Yes
	iDC vs mDC	13.4	0.0003	***	Yes
	ANOVA table	SS (Type III)	DF	MS	F (DFn, DFd)
	Interaction	0.03314	2	0.01657	F (2, 55) = 0,5537
	Time	1.129	2	0.5646	F (2, 55) = 18,86
	iDC vs mDC	0.4418	1	0.4418	F (1, 55) = 14,76
	Residual	1.646	55	0.02993
	Difference between column means
	Predicted (LS) mean of iDC Rcoloc (siglec-1 and VLP)	0.1673
	Predicted (LS) mean of mDC Rcoloc (siglec-1 and VLP)	0.3379
	Difference between predicted means	-0.1706
	SE of difference	0.04441
	95% CI of difference	-0,2596 to -0,08161
	Data summary
	Number of columns (iDC vs mDC)	2
	Number of rows (Time)	3
	Number of values	61
	Bonferroni multiple comparison test
	Number of families	1
	Number of comparisons per family	3
	Alpha	0.05
	Bonferroni's multiple comparisons test	Predicted (LS) mean diff,	95,00% CI of diff,	Below threshold?	Summary	Adjusted P Value
	iDC Rcoloc (siglec-1 and VLP) - mDC Rcoloc (siglec-1 and VLP)
	5min	-0.1553	-0,3516 to 0,04097	No	ns	0.1674
	30min	-0.1238	-0,3149 to 0,06723	No	ns	0.3457
	60min	-0.2327	-0,4148 to -0,05049	Yes	**	0.0078
	Test details	Predicted (LS) mean 1	Predicted (LS) mean 2	Predicted (LS) mean diff,	SE of diff,	N1	N2	t	DF
	iDC Rcoloc (siglec-1 and VLP) - mDC Rcoloc (siglec-1 and VLP)
	5min	-0.00815	0.1472	-0.1553	0.07949	10	9	1.954	55
	30min	0.2276	0.3515	-0.1238	0.07737	10	10	1.6	55
	60min	0.2826	0.5152	-0.2327	0.07377	11	11	3.154	55

## Sheet: Figure S1B
		average area of siglec-1 coloc spots per cell (iDC)
	Time after VLP addition	cell 1	cell 2	cell 3	cell 4	cell 5	cell 6	cell 7	cell 8	cell 9	cell 10	average	SD
	5 min	0.659123	0.747323	0.954844	0.872448	1.08765	1.01178	0.869203	0.659123	0.954844	0.960191	0.877653	0.146596
	30 min	1.04464	1.08056	1.05689	1.27113	0.977419	0.957723	1.09313	0.952513	1.05968	1.10159	1.05953	0.0924378
		average area of siglec-1 coloc spots per cell (mDC)
	Time after VLP addition	cell 1	cell 2	cell 3	cell 4	cell 5	cell 6	cell 7	cell 8	cell 9	cell 10	average	SD
	5 min	1.42012	1.20719	1.38473	1.20537	1.22047	1.18479	1.02559	1.22753	1.05827	1.25057	1.21846	0.121895
	30 min	2,194209*	1.29866	1.4999	1.2668	1.27162	1.2728	1.25857	1.22618	1.47515		1.32121	0.104782
	Table Analyzed (Two way ANOVA							Bonferroni Multiple comparison test
	Two-way ANOVA	Ordinary						Number of families	1
	Alpha	0.05						Number of comparisons per family	2
								Alpha	0.05
	Source of Variation	% of total variation	P value	P value summary	Significant?
	Interaction	0.9688	0.3147	ns	No			Bonferroni's multiple comparisons test	Predicted (LS) mean diff,	95,00% CI of diff,	Below threshold?	Summary	Adjusted P Value
	Time	12.53	0.0008	***	Yes
	Cell type	56.17	<0,0001	****	Yes			30 min - 60 min
								iDC	-0.1819	-0,3066 to -0,05715	Yes	**	0.0033
	ANOVA table	SS (Type III)	DF	MS	F (DFn, DFd)	P value		mDC	-0.1027	-0,2350 to 0,02954	No	ns	0.1547
	Interaction	0.01473	1	0.01473	F (1, 34) = 1,042	P=0,3147
	Time	0.1906	1	0.1906	F (1, 34) = 13,48	P=0,0008
	Cell type	0.8541	1	0.8541	F (1, 34) = 60,39	P<0,0001		Test details	Predicted (LS) mean 1	Predicted (LS) mean 2	Predicted (LS) mean diff,	SE of diff,	N1	N2	t	DF
	Residual	0.4809	34	0.01414
								30 min - 60 min
	Difference between column means							iDC	0.8777	1.06	-0.1819	0.05319	10	10	3.42	34
	Predicted (LS) mean of iDC	0.9686						mDC	1.218	1.321	-0.1027	0.05641	10	8	1.821	34
	Predicted (LS) mean of mDC	1.27
	Difference between predicted means	-0.3012						Bonferroni Multiple comparison test
	SE of difference	0.03877
	95% CI of difference	-0,3800 to -0,2225						Number of families	1
								Number of comparisons per family	2
	Difference between row means							Alpha	0.05
	Predicted (LS) mean of 30 min	1.048
	Predicted (LS) mean of 60 min	1.19						Bonferroni's multiple comparisons test	Predicted (LS) mean diff,	95,00% CI of diff,	Below threshold?	Summary	Adjusted P Value
	Difference between predicted means	-0.1423
	SE of difference	0.03877						iDC - mDC
	95% CI of difference	-0,2211 to -0,06353						30 min	-0.3408	-0,4655 to -0,2161	Yes	****	<0,0001
								60 min	-0.2617	-0,3940 to -0,1294	Yes	***	0.0001
	Interaction CI
	Mean diff, A1 - B1	-0.3408
	Mean diff, A2 - B2	-0.2617						Test details	Predicted (LS) mean 1	Predicted (LS) mean 2	Predicted (LS) mean diff,	SE of diff,	N1	N2	t	DF
	(A1 -B1) - (A2 - B2)	-0.07913
	95% CI of difference	-0,2367 to 0,07844						iDC - mDC
	(B1 - A1) - (B2 - A2)	0.07913						30 min	0.8777	1.218	-0.3408	0.05319	10	10	6.408	34
	95% CI of difference	-0,07844 to 0,2367						60 min	1.06	1.321	-0.2617	0.05641	10	8	4.639	34
	Data summary
	Number of columns (Cell type)	2
	Number of rows (Time )	2
	Number of values	38

## Sheet: Figure S1D
	VLP	Average siglec-1 molecules per spot per cell
	Time after VLP addition	cell 1	cell 2	cell 3	cell 4	cell 5	cell 6	cell 7	cell 8	cell 9	cell 10	average	SD
	30 min	1.39079	1.14739	0.888557	1.15167	1.66193	1.14063	1.01069	0.990758	0.940025	1.20923	1.15317	0.231122
	60 min	1.10099	0.852675	0.941696	1.13537	1.25969	1.06997	1.60593	1.03787	1.22777	1.35626	1.15882	0.216306
	4% GM1 LUV	Average siglec-1 molecules per spot per cell
	Time after LUV addition	cell 1	cell 2	cell 3	cell 4	cell 5	cell 6	cell 7	cell 8	cell 9	cell 10	cell 11	cell 12	cell 13	cell 14	cell 15	average	SD
	30 min	1.38937	1.02714	1.43344	0.804601	1.05072	1.31656	1.26439	1.30462	1.04859	1.14099	1.47808	1.30817	1.42669	1.20578		1.22851	0.192757
	60 min	1.02173	1.53	1.16088	1.75368	1.46397	1.60186	0.975649	1.08157	1.43252	1.17114	1.81953	1.35355	1.15719	1.25894	1.11007	1.32615	0.264746
	0.5% GM1 LUV	Average siglec-1 molecules per spot per cell
	Time after LUV addition	cell 1	cell 2	cell 3	cell 4	cell 5	cell 6	cell 7	cell 8	cell 9	cell 10	cell 11	cell 12	cell 13	cell 14	cell 15	cell 16	average	SD
	30 min	1.03572	0.932668	0.89606	1.14661	0.925974	0.739556	1.02024	1,693917729*	1.15541	0.551671	0.974046	0.56306	0.706831	0.591379	0.872833	0.711125	0.854878	0.200927
	60 min	1.26234	1.72297	1.30066	1.4699	1.54259	1.11982	1.46226	1.61313	1.37736	1.31818	1.30221	1.24444	2,300067784*	1.06115			1.369	0.189175
	Table Analyzed (Two way ANOVA)							Bonferroni Multiple comparison test
	Two-way ANOVA	Ordinary						Number of families	2
	Alpha	0.05						Number of comparisons per family	3
								Alpha	0.05
	Source of Variation	% of total variation	P value	P value summary	Significant?
	Interaction	16.28	0.0002	***	Yes			Bonferroni's multiple comparisons test	Predicted (LS) mean diff,	95,00% CI of diff,	Below threshold?	Summary	Adjusted P Value
	Time	13.7	0.0001	***	Yes
	Particle	7.14	0.0164	*	Yes			30 min
								VLP vs. 4%	-0.07534	-0,2962 to 0,1455	No	ns	>0,9999
	ANOVA table	SS (Type III)	DF	MS	F (DFn, DFd)	P value		VLP vs. 0.5%	0.2983	0,08050 to 0,5161	Yes	**	0.0038
	Interaction	0.9402	2	0.4701	F (2, 71) = 9,931	P=0,0002		4% vs. 0.5%	0.3736	0,1754 to 0,5719	Yes	****	<0,0001
	Time	0.7914	1	0.7914	F (1, 71) = 16,72	P=0,0001
	Particle	0.4124	2	0.2062	F (2, 71) = 4,356	P=0,0164		60 min
	Residual	3.361	71	0.04733				VLP vs. 4%	-0.1673	-0,3851 to 0,05046	No	ns	0.191
								VLP vs. 0.5%	-0.2102	-0,4346 to 0,01421	No	ns	0.0738
	Difference between row means							4% vs. 0.5%	-0.04285	-0,2450 to 0,1593	No	ns	>0,9999
	Predicted (LS) mean of 30 min	1.079
	Predicted (LS) mean of 60 min	1.285
	Difference between predicted means	-0.2058						Test details	Predicted (LS) mean 1	Predicted (LS) mean 2	Predicted (LS) mean diff,	SE of diff,	N1	N2	t	DF
	SE of difference	0.05033
	95% CI of difference	-0,3062 to -0,1054						30 min
								VLP vs. 4%	1.153	1.229	-0.07534	0.09008	10	14	0.8364	71
	Data summary							VLP vs. 0.5%	1.153	0.8549	0.2983	0.08882	10	15	3.358	71
	Number of columns (Particle)	3						4% vs. 0.5%	1.229	0.8549	0.3736	0.08085	14	15	4.621	71
	Number of rows (Time)	2
	Number of values	77						60 min
								VLP vs. 4%	1.159	1.326	-0.1673	0.08882	10	15	1.884	71
								VLP vs. 0.5%	1.159	1.369	-0.2102	0.09151	10	13	2.297	71
								4% vs. 0.5%	1.326	1.369	-0.04285	0.08244	15	13	0.5198	71
