# Supplementary material for: Actin-regulated Siglec-1 nanoclustering influences HIV-1 capture and virus-containing compartment formation in dendritic cells
Source: eLife. 2023 Mar 20;12:e78836. doi: 10.7554/eLife.78836 (PMC10065798; doi:10.7554/eLife.78836)
Supplement: Figure 6—figure supplement 1—source data 1. [file elife-78836-fig6-figsupp1-data1.zip]

Archive with 5 entries (4 files):
- Figure 6-figure supplement 1-source data 1/
- Figure 6-figure supplement 1-source data 1/Figure 6-figure supplement 1.pdf
- __MACOSX/Figure 6-figure supplement 1-source data 1/._Figure 6-figure supplement 1.pdf
- Figure 6-figure supplement 1-source data 1/Figure 6-figure supplement 1-source data 1.xlsx
- __MACOSX/Figure 6-figure supplement 1-source data 1/._Figure 6-figure supplement 1-source data 1.xlsx
