# Supplementary material for: Actin-regulated Siglec-1 nanoclustering influences HIV-1 capture and virus-containing compartment formation in dendritic cells
Source: eLife. 2023 Mar 20;12:e78836. doi: 10.7554/eLife.78836 (PMC10065798; doi:10.7554/eLife.78836)
Supplement: Figure 6—figure supplement 1—source data 2. [file elife-78836-fig6-figsupp1-data2.zip]

Archive with 39 entries (30 files):
- experiment 1/
- experiment 1/mDC cofilin and pcofilin and actin_pub.tif
- __MACOSX/
- __MACOSX/experiment 1/
- __MACOSX/experiment 1/._mDC cofilin and pcofilin and actin_pub.tif
- __MACOSX/._experiment 1
- Figure 6-figure supplement 1-source data 2.pdf
- __MACOSX/._Figure 6-figure supplement 1-source data 2.pdf
- Experiment 2/
- Experiment 2/Cofilin and p-Cofilin.tif
- __MACOSX/Experiment 2/
- __MACOSX/Experiment 2/._Cofilin and p-Cofilin.tif
- Experiment 2/actin.tif
- __MACOSX/Experiment 2/._actin.tif
- __MACOSX/._Experiment 2
- Experiment 3/
- Experiment 3/mDC cofilin and pcofilin membrane.tif
- __MACOSX/Experiment 3/
- __MACOSX/Experiment 3/._mDC cofilin and pcofilin membrane.tif
- Experiment 3/cofilin and pcofilin.tif
- __MACOSX/Experiment 3/._cofilin and pcofilin.tif
- Experiment 3/Composite (RGB).tif
- __MACOSX/Experiment 3/._Composite (RGB).tif
- __MACOSX/._Experiment 3
- example image experiment 4/
- example image experiment 4/Composite cofilin.tif
- __MACOSX/example image experiment 4/
- __MACOSX/example image experiment 4/._Composite cofilin.tif
- example image experiment 4/cofilin1_pub-2.tif
- __MACOSX/example image experiment 4/._cofilin1_pub-2.tif
- example image experiment 4/pcofilin1 membrane.tif
- __MACOSX/example image experiment 4/._pcofilin1 membrane.tif
- example image experiment 4/cofilin membrane_pub.tif
- __MACOSX/example image experiment 4/._cofilin membrane_pub.tif
- example image experiment 4/pcofilin1_pub.tif
- __MACOSX/example image experiment 4/._pcofilin1_pub.tif
- example image experiment 4/Composite pcofilin.tif
- __MACOSX/example image experiment 4/._Composite pcofilin.tif
- __MACOSX/._example image experiment 4
